# Supplementary material for: A Receptor Tyrosine Kinase Inhibitor Sensitivity Prediction Model Identifies AXL Dependency in Leukemia
Source: Int J Mol Sci. 2023 Feb 14;24(4):3830. doi: 10.3390/ijms24043830 (PMC9959897; doi:10.3390/ijms24043830)
Supplement: Supplementary file 1 [file ijms-24-03830-s001.zip]

Archive with 1 entries (1 files):
- ijms-2188328-supplementary.pdf
